# Supplementary material for: Comparison of Extracellular Vesicle Isolation Methods for miRNA Sequencing
Source: Int J Mol Sci. 2023 Jul 29;24(15):12183. doi: 10.3390/ijms241512183 (PMC10418926; doi:10.3390/ijms241512183)
Supplement: Supplementary file 1 [file ijms-24-12183-s001.zip]

Archive with 1 entries (1 files):
- ijms-2458258-supplementary.pdf
